# Supplementary material for: Overlapping open reading frames strongly reduce human and yeast STN1 gene expression and affect telomere function
Source: PLoS Genet. 2018 Aug 1;14(8):e1007523. doi: 10.1371/journal.pgen.1007523 (PMC6089452; doi:10.1371/journal.pgen.1007523)
Supplement: S1 Dataset — (XLSX) [file pgen.1007523.s015.xlsx]

## Sheet: 1b
Plasmid	Fold change
STN1	1.16561
STN1	0.834386
STN1	0.966408
STN1	1.17696
STN1	0.779386
STN1	1.07725
STN1	1.0105
STN1	0.989503
STN1-u2	1.28285
STN1-u2	1.37316
STN1-u2	0.979244
STN1-u2	1.24104
STN1-u1	10.6976
STN1-u1	13.386
STN1-u1	8.96272
STN1-u1	9.29949

## Sheet: 1d
Genotype	Stn1 level
STN1	0.402717
STN1	0.878756
STN1	0.82379
STN1-u2	0.938369
STN1-u2	1.06557
STN1-u2	1.43903
STN1-u1	12.1989
STN1-u1	10.1235
STN1-u1	11.9607
STN1	1.12615
STN1	1.10421
STN1-u2	0.969263
STN1-u2	0.462238
STN1-u1	13.031
STN1-u1	9.81646
STN1-u1	13.5018
STN1	0.387408
STN1-u2	1.40795
STN1-u1	13.5386

## Sheet: 1e
Genotype	Strain	Fold change
STN1	12352	0.956481
STN1_102	12366	0.978859
STN1_101	12374	3.65594
WT	3001	1
STN1	123563	1.08308
STN1_102	12367	1.21459
STN1_101	12375	3.83183
WT	3001	1
STN1	12352	0.636483
STN1_102	12366	0.976305
STN1_101	12374	2.87517
WT	3001	1
WT	3001	1.16574
WT	3001	0.857826
STN1	12400	1.54314
STN1	12401	1.50299
STN1_102	12402	1.36364
STN1_102	12403	1.62379
STN1_101	12404	4.20557
STN1_101	12405	2.90308
WT	3001	1.18955
WT	3001	0.840657

## Sheet: 3c
Genotype	Strain	Fold change
STN1	12352	0.956481
STN1nmd2	12325	3.50251
STN1tma20	12295	1.28785
WT	3001	1
STN1	123563	1.08308
STN1nmd2	12361	7.14956
STN1tma20	c61	1.28398
WT	3001	1
STN1	12352	0.636483
STN1nmd2	12325	5.29184
STN1tma20	12295	0.831829
WT	3001	1
WT	3001	1.16574
WT	3001	0.857826
STN1	12400	1.54314
STN1	12401	1.50299
WT	3001	1.18955
WT	3001	0.840657
STN1nmd2	12361	5.38998
STN1nmd2	12360	5.63459
WT	3001	1
STN1nmd2	4766	8.44833
STN1tma20	8529	1.25236
STN1tma20nmd2	8624	8.07602
WT	3001	1
STN1nmd2	4528	6.20524
STN1tma20	8529	1.96126
STN1tma20nmd2	8623	7.51517
WT	3001	1
STN1nmd2	4528	5.29075
STN1tma20	8686	1.13532
STN1tma20nmd2	8624	5.82712
WT	3001	1
STN1	12352	1.10436
STN1	12353	1.46088
STN1nmd2	12361	9.6183

## Sheet: 3d
Plasmid	Genotype	Fold change
STN1	WT	1.16561
STN1	WT	0.834386
STN1	nmd2	2.50494
STN1	nmd2	2.75775
STN1	tma20	1.10491
STN1	tma20	1.12021
STN1-u1	WT	0.888371
STN1-u1	WT	1.11163
STN1-u1	nmd2	1.16635
STN1-u1	nmd2	0.98477
STN1-u1	tma20	0.75956
STN1-u1	tma20	0.81216
STN1	WT	1.0105
STN1	WT	0.989503
STN1	nmd2	3.71072
STN1	nmd2	3.59379
STN1	tma20	1.38488
STN1	tma20	1.36542
STN1-u1	WT	0.981559
STN1-u1	WT	1.01844
STN1-u1	nmd2	1.31921
STN1-u1	nmd2	1.11343
STN1-u1	tma20	1.02237
STN1-u1	tma20	0.964069
STN1	WT	0.966408
STN1	WT	1.17696
STN1	WT	0.779386
STN1	WT	1.07725
STN1	nmd2	3.02777
STN1	nmd2	3.12253
STN1	nmd2_tma20	3.00912
STN1	nmd2_tma20	3.12301
STN1	tma20	1.89697
STN1	tma20	1.38904
STN1-u2	WT	1.05232
STN1-u2	WT	1.12639
STN1-u2	WT	0.80327
STN1-u2	WT	1.01802
STN1-u2	nmd2	2.90999
STN1-u2	nmd2	2.91075
STN1-u2	nmd2_tma20	2.48964
STN1-u2	nmd2_tma20	2.50754
STN1-u2	tma20	1.65827
STN1-u2	tma20	1.20412

## Sheet: 4c
Genotype	Fold change	Strain number
STN1	1.28585	11813
STN1	0.714146	11814
STN1-111	2.3454	12468
STN1-111	2.41798	12469
tma20	1.56061	11828
tma20	1.62026	11827
STN1-111 tma20	1.04427	12470
STN1-111 tma20	0.832034	12471
nmd2	3.58892	11819
nmd2	3.33449	11822
STN1-111 nmd2	1.48004	12475
STN1-111 nmd2	1.43935	12476
STN1	0.538102	11813
STN1	1.4619	11814
STN1-111	2.18438	12468
STN1-111	2.1241	12469
tma20	2.46585	11828
tma20	2.52492	11827
STN1-111 tma20	2.681	12470
STN1-111 tma20	3.1566	12471
nmd2	4.82437	11819
nmd2	4.36164	11822
STN1-111 nmd2	3.78441	12475
STN1-111 nmd2	3.50555	12746
STN1	0.968048	11813
STN1	1.03195	11814
STN1-111	1.88053	12468
STN1-111	2.10057	12469
nmd2	4.55636	11819
nmd2	4.92369	11822
STN1-111	4.52783	12475
STN1-111	4.52377	12746

## Sheet: 4d
Genotype	Strain	Fold change
STN1	3001	1.18955
STN1	3001	0.840657
STN1-111	12457	2.07167
STN1-111	12458	1.48736
STN1-111	12457	1.10006
STN1	3001	1
STN1	12352	1.10436
STN1	12353	1.46088
STN1-111	12458	1.90494
STN1-111	12458	2.15666
STN1-111	12457	2.03928

## Sheet: 5b
	Date	STN1	Fold change
hSTN1	tue_17th	WT	1
hSTN1-	tue_17th	uORF	3.75768
no-oORFs
hSTN1	fri_20th	WT	0.860382
hSTN1	fri_20th	WT	1.13962
hSTN1-	fri_20th	uORF	3.5005
no-oORFs
hSTN1-	fri_20th	uORF	3.5337
no-oORFs
hSTN1	mon_30th	WT	0.945221
hSTN1	mon_30th	WT	1.05478
hSTN1-	mon_30th	uORF	3.18667
no-oORFs
hSTN1-	mon_30th	uORF	3.1268
no-oORFs

## Sheet: 6b
Lengths of transcript leaders (bases)	uORFs in native sequences	uORFs in scrambled sequences	oORFs in native sequences	oORFs in scrambled sequences
1	0	0	0	0
2	0	0	0	0
3	0	0	0	0
4	0	0	0	0
5	0	0	0	0
6	0	0	0.00560606	0.0184848
7	0	0	0.0139394	0.0360606
8	0	0	0.0139394	0.0360606
9	0.000454545	0.00106061	0.0221212	0.0516667
10	0.00166667	0.00166667	0.0290909	0.0695455
11	0.00166667	0.0030303	0.0290909	0.0695455
12	0.00212121	0.005	0.0333333	0.080303
13	0.00257576	0.00666667	0.039697	0.0931818
14	0.0030303	0.00969697	0.039697	0.0931818
15	0.00469697	0.0143939	0.0445455	0.104242
16	0.00606061	0.0169697	0.0481818	0.118182
17	0.0080303	0.0209091	0.0481818	0.118182
18	0.00954545	0.0254545	0.0513636	0.127727
19	0.0113636	0.0293939	0.055	0.139697
20	0.0124242	0.0342424	0.055	0.139697
21	0.0139394	0.0377273	0.0578788	0.147727
22	0.015303	0.0431818	0.0604545	0.157424
23	0.0168182	0.0487879	0.0604545	0.157424
24	0.0189394	0.0527273	0.0633333	0.168485
25	0.0210606	0.0601515	0.0662121	0.179848
26	0.0227273	0.065303	0.0662121	0.179848
27	0.0236364	0.0704545	0.0692424	0.188636
28	0.0256061	0.0768182	0.0731818	0.19803
29	0.0286364	0.0840909	0.0731818	0.19803
30	0.0307576	0.0907576	0.0759091	0.207424
31	0.0322727	0.0987879	0.0786364	0.215303
32	0.035	0.103182	0.0786364	0.215303
33	0.0371212	0.109848	0.0816667	0.222121
34	0.0406061	0.116818	0.085	0.230303
35	0.0445455	0.123333	0.085	0.230303
36	0.0477273	0.131212	0.0881818	0.236364
37	0.0512121	0.13697	0.0916667	0.243333
38	0.0542424	0.144697	0.0916667	0.243333
39	0.0575758	0.151061	0.0956061	0.250909
40	0.0607576	0.158182	0.0987879	0.256818
41	0.0640909	0.166515	0.0987879	0.256818
42	0.0666667	0.174545	0.101364	0.264394
43	0.0712121	0.182576	0.105152	0.268788
44	0.0759091	0.190152	0.105152	0.268788
45	0.079697	0.199091	0.107424	0.274242
46	0.0843939	0.208636	0.111818	0.278485
47	0.0890909	0.216515	0.111818	0.278485
48	0.0934848	0.226212	0.115606	0.282424
49	0.099697	0.235152	0.119091	0.286061
50	0.105	0.242576	0.119091	0.286061
51	0.108788	0.250606	0.122121	0.290303
52	0.112424	0.257879	0.124242	0.295455
53	0.118182	0.264545	0.124242	0.295455
54	0.124697	0.273636	0.127273	0.299848
55	0.130152	0.280909	0.129848	0.303939
56	0.136667	0.289394	0.129848	0.303939
57	0.141515	0.299091	0.133636	0.308636
58	0.146061	0.30803	0.136667	0.310909
59	0.152576	0.316212	0.136667	0.310909
60	0.158788	0.324848	0.138636	0.315455
61	0.162879	0.334091	0.140303	0.318333
62	0.167879	0.344394	0.140303	0.318333
63	0.176212	0.352576	0.14197	0.321212
64	0.184091	0.359242	0.144394	0.323636
65	0.189697	0.367576	0.144394	0.323636
66	0.196818	0.376061	0.14697	0.325303
67	0.20303	0.385152	0.149545	0.328939
68	0.210303	0.393788	0.149545	0.328939
69	0.215606	0.401667	0.151061	0.330606
70	0.222879	0.408939	0.155758	0.332879
71	0.230606	0.417273	0.155758	0.332879
72	0.237121	0.425303	0.157424	0.334848
73	0.242424	0.432879	0.160455	0.336818
74	0.249242	0.44303	0.160455	0.336818
75	0.256364	0.451515	0.163485	0.338788
76	0.261667	0.457879	0.165606	0.340758
77	0.268182	0.465758	0.165606	0.340758
78	0.276061	0.474242	0.167727	0.34303
79	0.281515	0.480909	0.169697	0.345
80	0.288939	0.489242	0.169697	0.345
81	0.295152	0.495303	0.171212	0.345455
82	0.30197	0.504545	0.172576	0.346818
83	0.310909	0.511515	0.172576	0.346818
84	0.318333	0.518333	0.173636	0.348333
85	0.324091	0.524545	0.175606	0.350303
86	0.330152	0.531212	0.175606	0.350303
87	0.337121	0.538788	0.17697	0.351667
88	0.344697	0.545152	0.178182	0.353333
89	0.350758	0.55	0.178182	0.353333
90	0.358485	0.557121	0.18	0.353939
91	0.363636	0.564394	0.181061	0.354848
92	0.369697	0.570606	0.181061	0.354848
93	0.376212	0.577424	0.183333	0.356667
94	0.383636	0.585152	0.185455	0.35803
95	0.388939	0.590909	0.185455	0.35803
96	0.396061	0.596212	0.186515	0.359394
97	0.401818	0.600606	0.187727	0.361061
98	0.409697	0.607727	0.187727	0.361061
99	0.415303	0.613636	0.188485	0.361667
100	0.421818	0.62	0.189091	0.362576
101	0.427273	0.626061	0.189091	0.362576
102	0.432576	0.633636	0.189545	0.363636
103	0.439091	0.638788	0.190303	0.364394
104	0.446364	0.64303	0.190303	0.364394
105	0.452576	0.64803	0.191515	0.364697
106	0.458939	0.653485	0.192273	0.365758
107	0.464697	0.658182	0.192273	0.365758
108	0.470152	0.663182	0.193485	0.366364
109	0.476364	0.669091	0.194091	0.367121
110	0.481364	0.675	0.194091	0.367121
111	0.486515	0.679848	0.195152	0.367576
112	0.490455	0.684848	0.195455	0.36803
113	0.495758	0.688485	0.195455	0.36803
114	0.500909	0.694394	0.196364	0.368636
115	0.505606	0.699394	0.197121	0.369394
116	0.514848	0.704091	0.197121	0.369394
117	0.519091	0.708939	0.197727	0.369545
118	0.525152	0.714091	0.198333	0.370152
119	0.531364	0.71803	0.198333	0.370152
120	0.536212	0.72197	0.199545	0.370758
121	0.540303	0.725152	0.200303	0.371515
122	0.543636	0.729697	0.200303	0.371515
123	0.546667	0.734848	0.200606	0.371515
124	0.551818	0.739394	0.201061	0.372424
125	0.557727	0.742424	0.201061	0.372424
126	0.563788	0.74697	0.201515	0.373333
127	0.567273	0.749394	0.20197	0.374242
128	0.572576	0.752879	0.20197	0.374242
129	0.576667	0.758333	0.202727	0.374394
130	0.580303	0.762727	0.20303	0.374394
131	0.585606	0.767424	0.20303	0.374394
132	0.589394	0.771061	0.203182	0.374848
133	0.594242	0.773788	0.204091	0.375
134	0.597424	0.778333	0.204091	0.375
135	0.602576	0.781061	0.204545	0.375303
136	0.606061	0.785	0.204848	0.375909
137	0.609394	0.787727	0.204848	0.375909
138	0.613939	0.790152	0.205455	0.376515
139	0.616818	0.793182	0.205909	0.376667
140	0.620455	0.797273	0.205909	0.376667
141	0.624697	0.801212	0.206667	0.377121
142	0.628485	0.803939	0.207121	0.377273
143	0.632576	0.806515	0.207121	0.377273
144	0.636818	0.808333	0.207273	0.377424
145	0.639697	0.812121	0.207424	0.377727
146	0.643636	0.815758	0.207424	0.377727
147	0.647273	0.819394	0.208788	0.37803
148	0.650909	0.822879	0.209091	0.378182
149	0.653788	0.825303	0.209091	0.378182
150	0.65803	0.82803	0.209394	0.378636
151	0.660606	0.83	0.21	0.378939
152	0.664394	0.832273	0.21	0.378939
153	0.668939	0.835606	0.210303	0.378939
154	0.671667	0.83803	0.211061	0.379091
155	0.675909	0.841212	0.211061	0.379091
156	0.680455	0.844091	0.211212	0.379242
157	0.683636	0.846061	0.211818	0.379394
158	0.688485	0.848485	0.211818	0.379394
159	0.691818	0.850152	0.212121	0.379394
160	0.695758	0.852424	0.212424	0.379697
161	0.7	0.854545	0.212424	0.379697
162	0.702273	0.857121	0.212576	0.379848
163	0.705303	0.858333	0.212879	0.380152
164	0.709242	0.860758	0.212879	0.380152
165	0.71303	0.86303	0.213182	0.380152
166	0.717576	0.865455	0.213182	0.380606
167	0.719091	0.867121	0.213182	0.380606
168	0.722424	0.87	0.213485	0.380606
169	0.725	0.872879	0.213788	0.380909
170	0.728182	0.874242	0.213788	0.380909
171	0.729394	0.876515	0.214242	0.381364
172	0.732273	0.878939	0.214394	0.381667
173	0.735152	0.880606	0.214394	0.381667
174	0.73803	0.881818	0.215	0.381667
175	0.740303	0.884242	0.215152	0.381667
176	0.744242	0.886364	0.215152	0.381667
177	0.748788	0.888485	0.215455	0.381667
178	0.751364	0.891212	0.215455	0.381667
179	0.754242	0.892879	0.215455	0.381667
180	0.75803	0.894848	0.215455	0.38197
181	0.76	0.89697	0.215758	0.38197
182	0.763788	0.9	0.215758	0.38197
183	0.765606	0.902424	0.216061	0.38197
184	0.767273	0.904242	0.216364	0.38197
185	0.770758	0.905758	0.216364	0.38197
186	0.773788	0.907273	0.216667	0.38197
187	0.77697	0.908939	0.217273	0.38197
188	0.779394	0.909697	0.217273	0.38197
189	0.782121	0.911212	0.217879	0.382121
190	0.784545	0.913333	0.21803	0.382273
191	0.787121	0.914394	0.21803	0.382273
192	0.789394	0.915455	0.218636	0.382273
193	0.791818	0.916818	0.218788	0.382273
194	0.794697	0.918636	0.218788	0.382273
195	0.796818	0.92	0.218788	0.382576
196	0.799091	0.920909	0.219091	0.382727
197	0.800606	0.921818	0.219091	0.382727
198	0.803333	0.92303	0.219242	0.382727
199	0.806818	0.923939	0.219545	0.382727
200	0.809545	0.924697	0.219545	0.382727
201	0.811667	0.926212	0.219697	0.382879
202	0.813182	0.92803	0.219697	0.382879
203	0.814394	0.929091	0.219697	0.382879
204	0.816212	0.930152	0.219697	0.382879
205	0.817576	0.930606	0.219848	0.383182
206	0.82	0.931212	0.219848	0.383182
207	0.821818	0.932576	0.219848	0.383182
208	0.824242	0.93303	0.219848	0.383182
209	0.825606	0.934394	0.219848	0.383182
210	0.828182	0.936515	0.220455	0.383182
211	0.83	0.937424	0.220758	0.383182
212	0.83303	0.938333	0.220758	0.383182
213	0.834697	0.939394	0.220758	0.383182
214	0.836212	0.940758	0.220758	0.383182
215	0.837879	0.942121	0.220758	0.383182
216	0.839848	0.94303	0.220909	0.383182
217	0.841364	0.944545	0.220909	0.383182
218	0.84303	0.945303	0.220909	0.383182
219	0.844091	0.946212	0.221212	0.383182
220	0.844848	0.94697	0.221212	0.383182
221	0.846364	0.947879	0.221212	0.383182
222	0.847121	0.948939	0.221364	0.383182
223	0.848182	0.949545	0.221515	0.383182
224	0.850303	0.950303	0.221515	0.383182
225	0.852424	0.951515	0.221515	0.383182
226	0.853485	0.952424	0.221515	0.383182
227	0.855909	0.95303	0.221515	0.383182
228	0.857727	0.954242	0.221667	0.383182
229	0.858788	0.955152	0.221667	0.383182
230	0.86197	0.955909	0.221667	0.383182
231	0.864242	0.956364	0.221667	0.383182
232	0.865758	0.956364	0.221818	0.383182
233	0.86803	0.956818	0.221818	0.383182
234	0.869394	0.957121	0.221818	0.383182
235	0.870606	0.957727	0.221818	0.383182
236	0.871818	0.958485	0.221818	0.383182
237	0.873636	0.959545	0.22197	0.383182
238	0.875455	0.959697	0.222121	0.383182
239	0.877727	0.960303	0.222121	0.383182
240	0.879394	0.961515	0.222273	0.383182
241	0.880455	0.962273	0.222273	0.383182
242	0.881364	0.963333	0.222273	0.383182
243	0.88303	0.963939	0.222576	0.383182
244	0.883788	0.964394	0.222576	0.383182
245	0.884848	0.965152	0.222576	0.383182
246	0.887273	0.966212	0.222576	0.383182
247	0.888636	0.966667	0.222576	0.383182
248	0.89	0.96697	0.222576	0.383182
249	0.89197	0.967273	0.222576	0.383182
250	0.892727	0.967879	0.222576	0.383182
251	0.893333	0.968485	0.222576	0.383182
252	0.894394	0.969091	0.222727	0.383182
253	0.895606	0.969697	0.222727	0.383182
254	0.897424	0.970152	0.222727	0.383182
255	0.898485	0.970303	0.222879	0.383182
256	0.899242	0.970758	0.222879	0.383182
257	0.900303	0.971364	0.222879	0.383182
258	0.901364	0.971667	0.22303	0.383182
259	0.902121	0.972273	0.22303	0.383182
260	0.903636	0.972727	0.22303	0.383182
261	0.904242	0.97303	0.22303	0.383182
262	0.904697	0.973788	0.22303	0.383182
263	0.905909	0.974394	0.22303	0.383182
264	0.907727	0.974848	0.22303	0.383182
265	0.908636	0.975	0.22303	0.383182
266	0.909697	0.975455	0.22303	0.383182
267	0.911061	0.976061	0.22303	0.383182
268	0.91303	0.976667	0.223333	0.383182
269	0.913636	0.977273	0.223333	0.383182
270	0.913939	0.977576	0.223485	0.383182
271	0.914697	0.977879	0.223485	0.383182
272	0.915909	0.977879	0.223485	0.383182
273	0.917121	0.978182	0.223485	0.383182
274	0.91803	0.978333	0.223485	0.383182
275	0.918636	0.978485	0.223485	0.383182
276	0.919242	0.978939	0.223485	0.383182
277	0.919848	0.979394	0.223485	0.383182
278	0.920606	0.979394	0.223485	0.383182
279	0.921667	0.979394	0.223485	0.383182
280	0.922424	0.98	0.223485	0.383182
281	0.922727	0.980455	0.223485	0.383182
282	0.92303	0.980455	0.223636	0.383182
283	0.923333	0.980606	0.223636	0.383182
284	0.923939	0.981212	0.223636	0.383182
285	0.925152	0.981212	0.223636	0.383182
286	0.925606	0.981667	0.223636	0.383182
287	0.926818	0.982121	0.223636	0.383182
288	0.927273	0.982727	0.223788	0.383182
289	0.928788	0.983485	0.223788	0.383182
290	0.929394	0.983788	0.223788	0.383182
291	0.930303	0.984242	0.223939	0.383182
292	0.930909	0.984242	0.223939	0.383182
293	0.931667	0.984394	0.223939	0.383182
294	0.932273	0.984545	0.224242	0.383182
295	0.93303	0.984848	0.224242	0.383182
296	0.933485	0.984848	0.224242	0.383182
297	0.934091	0.985455	0.224242	0.383182
298	0.935455	0.985909	0.224394	0.383182
299	0.936515	0.986061	0.224394	0.383182
300	0.937121	0.986364	0.224394	0.383182
301	0.937879	0.98697	0.224394	0.383182
302	0.938182	0.987121	0.224394	0.383182
303	0.938485	0.987121	0.224545	0.383182
304	0.938788	0.987273	0.224697	0.383182
305	0.939697	0.987576	0.224697	0.383182
306	0.940758	0.987576	0.224697	0.383182
307	0.941515	0.987879	0.224697	0.383182
308	0.942424	0.988182	0.224697	0.383182
309	0.943182	0.988182	0.224697	0.383182
310	0.943485	0.988333	0.224697	0.383182
311	0.943939	0.988333	0.224697	0.383182
312	0.944545	0.988333	0.224697	0.383182
313	0.945	0.988636	0.224697	0.383182
314	0.946061	0.989091	0.224697	0.383182
315	0.946818	0.989242	0.224697	0.383182
316	0.946818	0.989394	0.224697	0.383182
317	0.947424	0.989545	0.224697	0.383182
318	0.94803	0.99	0.224697	0.383182
319	0.948636	0.99	0.224697	0.383182
320	0.949697	0.990152	0.224697	0.383182
321	0.950758	0.990606	0.224697	0.383182
322	0.951818	0.990606	0.224697	0.383182
323	0.952879	0.990758	0.224697	0.383182
324	0.952879	0.990909	0.224697	0.383182
325	0.953333	0.991212	0.224697	0.383182
326	0.954091	0.991667	0.224697	0.383182
327	0.954545	0.99197	0.224697	0.383182
328	0.955152	0.99197	0.224697	0.383182
329	0.956061	0.992121	0.224697	0.383182
330	0.956212	0.992273	0.224697	0.383182
331	0.956818	0.992576	0.224697	0.383182
332	0.957273	0.992576	0.224697	0.383182
333	0.957273	0.992576	0.224697	0.383182
334	0.958182	0.992576	0.224697	0.383182
335	0.958485	0.992727	0.224697	0.383182
336	0.959091	0.992727	0.224697	0.383182
337	0.959697	0.992879	0.224697	0.383182
338	0.959697	0.992879	0.224697	0.383182
339	0.960455	0.99303	0.224848	0.383182
340	0.961061	0.993182	0.224848	0.383182
341	0.961364	0.993333	0.224848	0.383182
342	0.961818	0.993333	0.224848	0.383182
343	0.962424	0.993788	0.224848	0.383182
344	0.963636	0.993788	0.224848	0.383182
345	0.964242	0.993788	0.225	0.383182
346	0.964242	0.993788	0.225	0.383182
347	0.965	0.993939	0.225	0.383182
348	0.965758	0.993939	0.225	0.383182
349	0.966364	0.994091	0.225	0.383182
350	0.966667	0.994242	0.225	0.383182
351	0.967121	0.994242	0.225	0.383182
352	0.967576	0.994394	0.225	0.383182
353	0.967727	0.994394	0.225	0.383182
354	0.96803	0.994394	0.225303	0.383182
355	0.96803	0.994394	0.225455	0.383182
356	0.968788	0.994394	0.225455	0.383182
357	0.968788	0.994394	0.225606	0.383182
358	0.969242	0.994394	0.225606	0.383182
359	0.969242	0.994394	0.225606	0.383182
360	0.969848	0.994394	0.225606	0.383182
361	0.970152	0.994394	0.225606	0.383182
362	0.970455	0.994545	0.225606	0.383182
363	0.971061	0.994545	0.225758	0.383182
364	0.971364	0.994545	0.225758	0.383182
365	0.971667	0.994545	0.225758	0.383182
366	0.97197	0.994848	0.225758	0.383182
367	0.972121	0.995	0.225758	0.383182
368	0.972273	0.995	0.225758	0.383182
369	0.972727	0.995	0.225758	0.383182
370	0.972879	0.995	0.225909	0.383182
371	0.973182	0.995152	0.225909	0.383182
372	0.973182	0.995152	0.225909	0.383182
373	0.973182	0.995303	0.225909	0.383182
374	0.973485	0.995303	0.225909	0.383182
375	0.973636	0.995303	0.225909	0.383182
376	0.973939	0.995455	0.225909	0.383182
377	0.974242	0.995455	0.225909	0.383182
378	0.974242	0.995606	0.225909	0.383182
379	0.974242	0.995758	0.225909	0.383182
380	0.974394	0.995758	0.225909	0.383182
381	0.974394	0.995758	0.225909	0.383182
382	0.974545	0.996061	0.225909	0.383182
383	0.974545	0.996061	0.225909	0.383182
384	0.974848	0.996212	0.225909	0.383182
385	0.974848	0.996212	0.225909	0.383182
386	0.975152	0.996364	0.225909	0.383182
387	0.975606	0.996515	0.226061	0.383182
388	0.975758	0.996515	0.226061	0.383182
389	0.976212	0.996667	0.226061	0.383182
390	0.976667	0.996818	0.226061	0.383182
391	0.977121	0.996818	0.226061	0.383182
392	0.977576	0.996818	0.226061	0.383182
393	0.977727	0.996818	0.226212	0.383182
394	0.97803	0.996818	0.226212	0.383182
395	0.978182	0.996818	0.226212	0.383182
396	0.978333	0.99697	0.226212	0.383182
397	0.978333	0.99697	0.226212	0.383182
398	0.978333	0.99697	0.226212	0.383182
399	0.978636	0.99697	0.226212	0.383182
400	0.978788	0.99697	0.226212	0.383182

## Sheet: 6c
no uAUGs	uORFs	oORFs
6865.64	66.0714	99.4724
76.4816	95204.1	583.855
2873.53	103.427	400.845
2975.11	97.0076	162.343
1233.36	15.9981	116.956
171.012	1696.29	4.43333
33.0555	95.8641	207.32
74.864	5022.42	1068.19
38.4327	139.085	135.078
6386.67	14.8621	31.9832
677.859	392.802	5.659
59.6448	5225.1	1068.09
590.035	28.4911	254.129
5445.38	68.0728	800.979
376.195	55.1825	464.59
1521.88	944.065	122.112
235.396	60.5864	584.463
38.1949	94.3324	16.863
2626.99	488.884	1606.31
60.5455	700.799	1272.56
459.178	521.431	32.0862
11797.1	300.01	76.3774
3738.55	35.76	3571.42
18679.1	206.245	31.7999
551.675	33.5495	178.746
817.435	913.133	495.955
1140.5	47693.9	4762.83
15020.9	131.302	156.07
340.483	62.8743	13.3627
93.4012	3261.6	43.6591
281.694	44133	298.497
3751.06	11.3867	88.792
62989.5	394.723	318.802
4355.21	146.682	114.053
905.259	59.7754	1294.1
331.389	22.1927	180.884
64.6462	2.35023	448.336
180247	571.298	339.555
113.812	3956.81	151.422
1787.95	1750.91	25.6708
537.097	1383.11	1834.93
1708.64	460.815	163.8
7345.27	541.862	158.661
32.8158	43.5631	170.716
479.789	684.755	397.433
7883.38	3052.65	210.503
182.535	397.603	32.4712
3666.49	86.5304	52.1088
216.953	17.1993	2449.84
62.8499	46.9915	331.734
1943.63	972.115	4.18706
141.992	216.3	262.317
2292.27	627.665	883.988
50.1639	12.702	205.289
591.184	369.168	159.63
89.5144	492.632	42.9209
7845.84	34.5448	116.888
179.378	180.316	212.453
2983.78	71.4831	515.066
6228.14	2.03805	391.127
193.643	298.801	4063.27
638.306	521.662	132.682
8216.74	53.761	890.585
40.9308	4493.98	202.233
2393.51	4128.45	4436.36
10198.4	8.37649	5.13924
95.0418	245.884	2703.92
4486.94	143.747	27.6456
51.4096	1134.65	461.051
1725.46	728.259	344.559
651.514	309.655	1832.94
514.779	13451.6	600.466
52260	56.9885	77.3419
125.367	1718.02	48.2775
12514.7	4946.62	62.0201
3476.12	162.922	54.6008
4792.83	2148.15	408.496
1127.29	43411.3	290.009
11268.4	68.4266	1915.45
1201.9	160.917	126.531
79585.5	3989.96	610.078
111.422	1160.55	1005.85
502.801	1158.08	8.49815
221.41	11.5114	250.785
22473.8	1740.69	1772.67
1845.85	3215.61	929.418
176.465	358.052	107.397
411.232	6.88836	446.45
3699.71	265.12	154.883
5417.77	8751.1	13.8013
3619.94	758.926	524.504
1189.44	34.6316	38982.9
8268.16	863.617	8.6111
1424.09	302.619	35.6523
4907.57	394.865	3392.73
24.618	1611.71	272.51
373.577	397.963	77.2643
281.927	5984.5	286.195
86531.2	630.031	213.716
12880.6	7260.75	2630.56
148.518	42.1798	504.25
22091.6	355.875	1342.3
225.331	301.071	1.50387
2035.64	2135.28	51.7217
1884.79	1899.14	8.00989
2359.63	37.079	25.6736
67315.1	457.893	60.0049
88.8384	1549.71	10844.9
15.9092	30603.2	225.399
23921	32.6451	1426.2
10765	4194.57	307.282
297.682	34.7471	490.433
2087.33	394.184	43.8845
1458.58	390.919	680.025
3443.41	26867	168.744
180.546	302.785	45.3353
13322.1	25.5347	81.6303
863.407	1876.41	1297.64
423.958	718.506	471.116
1449.75	50.3581	149.019
2587.92	125.643	46.3305
16455.2	2161.61	202.451
411.787	228.822	528.86
19581	36.0261	51.479
2344.87	333.037	89.4994
80.5327	180.027	344.989
183.683	67.6764	310.145
395.291	43.0917	3996.09
1216.76	23502	10.669
158153	238.386	90.9841
301.841	839.345	253.038
583.304	882.248	227.952
35.2651	1244.87	805.475
748.316	658.782	58.9802
1062.96	523.986	19.2703
339.915	4768.76	287.517
1640.15	473.41	8.87953
18956.3	519.474	432.116
347.585	303.1	29.2124
56509.4	1654.65	1022.1
124.54	1434.84	33.0621
29.8086	185.086	289.436
1772.25	87.7148	1367.44
2484.49	86.0983	53.359
1522.18	258.313	1302.89
1173.4	146.231	1199.13
28.3833	1420.51	13881
4329.98	143779	1876.19
1991.82	1327.16	176.805
301.837	14864.4	3151.38
4733.77	14.1008	25.6475
12943.2	374.808	487.394
800.366	453.12	521.278
2873.2	395.405	601.48
320.659	27578.7	157.387
31172.3	10.1946	932.008
853.841	428.7	578.986
14.4939	34.7422	254.932
3257.03	2483.24	89.1258
108839	2721.46	9.6984
302.259	276.801	169.691
17.3482	180.842	195.286
694.611	45599.1	81.5807
1804.52	174.58	458.267
5599.87	2287.96	6693.95
479.721	9238.91	207.815
178.895	39.1542	418.095
2701.6	111.519	3098.06
598.036	6137.7	275.039
430.747	74.0617	31.4491
142.542	738.022	867.332
8689.84	20.3276	708.04
36.1496	90.753	15029.2
618.661	3824.82	563.914
1854.61	118.951	46.9528
28803.1	3107.3	52.5698
25131.8	10.9155	112.019
1356.63	25.0593	198.747
107855	992.363	643.243
969.037	246.727	1203.02
162.328	19.1302	119.487
25.5321	449.885	25.7439
200.293	802.807	118.66
1482.99	339.939	13.7239
30.863	17.0756	1517.7
1853.76	15.8335	306.453
26131.9	187.387	108.812
3833.72	60.9141	15.2411
645.891	40.7711	163.891
1262.88	85.2219	3450.81
1602.33	46.2121	34.934
301.932	2093.29	252.56
432.376	10686	99.9416
29946.6	702.066	26.9778
1100.76	1194.55	70.6836
137.573	221.444	936.85
2869.15	40.9378	287.973
178.247	30218.1	109.88
322.071	171.771	60.0049
86.3432	32.4328	460.001
21.3371	109.686	1601.21
538.862	13.5248	206.84
10.7644	8216.86	9.73494
6.61365	496.578	1423.97
2.94547	2553.76	193.09
579.948	251.732	2068.87
973.995	282.313	181.881
984.297	10.9085	1730.84
10606.8	5592.28	340.084
78.5052	275.309	237.159
716.47	274.7	155.29
1541.59	1942.64	87.1387
788.792	0.67869	294.397
41.9832	1127.62	7640.33
132.583	940.791	26.1548
20.0683	2437.19	404.028
18232.9	917.283	46.0602
33950.6	1106.31	798.43
373.416	537.542	141.887
477.063	8450.44	15.2854
11469.9	306.23
1366.16	36561.7
3587.64	45.7457
111489	37.6912
112.876	155.902
159789	535.135
6909.39	81.4953
6824.35	14.3751
78.2918	26.2779
2280.93	271.092
2698.73	3.55961
328.998	639.13
2524.04	468.594
31368.5	93.1049
69.5138	112.613
7.76698	377.033
847652	380.218
398.534	280.46
391.249	16.4686
2957.36	21.4107
10888	19469.8
836.955	22.8267
1229.97	914.368
182.205	751
722.899	948.587
623.736	42.5343
507.693	80.9471
20.0084	38.3624
26.9697	15.4092
104.795	21660.5
4907.01	370.185
1298.13	401.328
1833.69	6311
7057.59	64.346
19959.2	292.835
89.1235	564.39
2896.27	528.368
15810.9	1574.55
2446.43	523.504
319.295	24.7811
16.7037	462.812
1041.27	167.159
3510.2	88.3893
718.973	469.852
913.316	81.0938
296564	730.185
1824.08	87.5648
2007.25	1334.21
1139.14	1185.63
3357.4	1028.31
22.2702	121.915
28.6288	558.24
4154.52	580.531
20.6389	360.712
1597.17	1529.69
8.81901	101.573
881.765	120.348
1164.33	21.8408
373.001	3500.65
10896.5	92.5374
1179.49	329.681
161.384	108.575
5400.98	11.148
186.002	746.178
28773.8	135.97
1694.97	211.111
150.22	19.3583
5025.45	241.538
404162	1749.91
1323.49	50.7659
1154.62	209.727
1026.4	278.654
1118.89	62.0144
41223.1	209.638
219.003	37.1045
60.7762	138.119
2561.11	1243.28
6528.35	2935.27
1137.16	205.033
1300.69	30.4418
184.522	1575.74
27874.9	228.83
1460.35	465.634
117.991	926.201
20626.8	28.199
1118.14	2262.21
811.796	31.0006
533.932	54.4167
104973	129462
1318.26	557.466
5997.23	2740.24
627.87	326.721
30231.2	165.032
127.87	20.5349
191.772	155.931
167.718	165.139
6.20524	25.5042
14091.9	964.373
9393.85	182.288
5124.34	26844.9
2323.48	646.714
731.794	231.253
255.234	1045.2
52.6671	70.6817
271.682	1079.7
14744.6	71160.3
1335.01	613.978
587.044	69.5142
1649.11	305.804
14537.9	851.031
26.122	3184.95
1354.24	168.766
1393.36	171.901
1970.03	226.376
902.524	474.35
1668.06	6995.47
232082	582.053
1255.9	645.979
1722.54	15176.6
1133.55	59.0341
706.012	2019.9
54.2716	57.7856
886.728	115546
3708.42	1036.56
888.384	142.545
1092.93	106.264
5092.08	3922.59
83.6694	197.268
4362.84	371.348
123.55	19957.6
1672.83	24.3111
6900.67	4172.09
869.567	213.809
438.119	1114.24
124.845	132.931
1552.03	35.5956
1266.99	376.93
48091	228.121
683.137	637.249
3092.65	48.2011
369.129	54.9322
2307.43	21.7915
123.251	569.381
100354	1638.89
201066	105.417
105.695	40049.9
7.02717	8885.86
44165.8	88.3166
4449.18	2582.69
729.067	277.464
75.6067	74.6677
1017.32	3169.6
12505.7	116.139
5941.62	48857.6
4656.44	3602.28
80578.5	50.133
10372.3	31.6684
368.315	153.579
26900.3	8229.48
6640.7	437.094
2577.66
22795.7
6345.9
1462.84
936.271
7827.28
3225.47
1005.03
897.857
258298
12.1673
3945.94
3003.77
169.08
2372.62
516.445
527.606
13397.2
619.49
325.173
4727.17
17864.7
3289.52
230.753
1606.41
631.993
6699.12
35.0919
1157.71
43581.5
12417.4
91.8897
363.915
591.013
203.072
18889
700.911
111.572
49695.3
2406.16
2868.39
180.13
43551.8
202.697
28577.1
5497.1
1303.69
4796.22
166.248
172.85
1339.11
571.182
2623.25
3020.56
273.039
594.525
44857.8
3449.76
609.101
25430.7
223704
394.081
975.687
85.8697
1198.53
1.57531e+06
347.448
723.78
14122.6
806.269
1104.14
8931.61
67.2188
941.044
15.3466
1608.9
37.1614
2607.54
95.9308
74.1178
259.437
502.923
2109.28
547.475
690.004
20502.3
582.101
445.71
32.2095
24574.3
2904.84
1253.33
506.891
506.396
2198.02
1016.15
23.5081
194.533
11.7603
478.731
2696.83
778.89
189.138
1374.92
64.9014
273.767
9438.27
153533
208442
1593
32329.6
344.43
1014.63
2240.52
5380.18
988.516
1003.94
255.012
535.631
4235.96
730.42
1361.32
160.257
226.799
4766.15
55.0563
311.58
967.507
443540
4546.42
20.1365
10265
2219.32
382.029
53.3171
644.655
4489.49
5673.8
1079.07
398.275
2009.14
13280.6
113.052
809.195
3043.05
16.2831
186.784
353.566
23754.2
6.92293
1749.64
69.2042
83.602
1058.39
637.818
306.542
206.547
516.512
2153.07
7712.59
306.387
5430.54
154.744
20488.3
1523.34
345.253
69.7966
92257.2
10357.9
129.063
566.35
4385.71
3620.21
4477.68
597.332
70.3023
840.934
40.6592
5907.21
502.043
73.8022
33415.1
762.869
811.159
73.7964
6276.66
116.388
626.359
781.114
456.33
29.7778
16081.5
56.9336
561.219
1652.16
361.007
205.836
1748.79
17266.4
1368.09
614.73
149.071
25226.2
8078.69
342.683
35.4276
1598.57
225.906
1322.57
652.716
64.867
7475.49
48.4381
29172.8
17.6109
580.833
4396.74
159.353
600.115
15065.1
1089.92
860.395
2405.14
38.4355
361.4
2581.97
3904.19
31.7375
4892.72
590.335
156.041
452.368
1048.02
1109.32
26.3965
113.699
814.92
10.4174
968.727
18498.9
18061.9
100.697
136282
973.108
158.798
1419.4
189.05
491.844
34.6153
4082.29
657.744
1148.97
28.5666
32204.3
39.9333
273.426
945.381
3063.87
32589.3
17805.4
6084.31
31.6486
790.331
1779.3
40.0939
4718.04
6888.67
10.197
981.81
4055.72
4850.11
28483.9
601
1397.3
988.773
7995.45
14892.8
16343.8
24.2345
8494.76
394.453
7245.4
1365.47
40664.6
1554.62
30049.9
107.379
485.929
40.281
78.7484
1152.63
4258.2
841.208
22.9539
417.92
604.549
146.378
177.937
998.859
411.307
13046.8
127.183
236.289
4396.17
62.8961
31.6997
819.953
83.2498
7812.89
974.297
34384.1
121.938
144.426
17.2692
3.80423
595.805
754.812
41.0357
11267.9
31274.8
14907.6
48.1283
145.948
387.105
927.691
65.5878
146.776
181226
13320.1
1141.36
5446.01
148844
529.136
313.846
1048.14
1606.41
413.114
764.245
833.44
613.202
5184.66
2104.67
223.392
38577.6
474.747
12431.7
29.2074
73380.8
1102.74
53903.7
771.231
30911.3
1398.68
145.489
24648.9
414.797
23483.7
214.412
8.74015
95624.1
79.0159
7387
446.274
6713.77
148.199
348.616
326.318
2181.6
90.6651
56.8948
11035.4
34135.7
7973.41
11753.8
1847.55
1073.33
516.889
305.033
41500
11452.9
2750.86
1328.16
1053.17
728.4
1744.67
6044.29
658.98
76.3866
556.522
420.882
1599.94
2238.17
351.927
27120.5
297762
88231.3
2099.43
510.002
370.576
533.697
171296
673.758
36.9962
6402.75
663.259
119.221
135.246
151240
24918.6
1643.28
6180.9
245.245
33.957
2692.07
850.965
2760.66
996.17
78.4429
6445.14
703.141
11709.5
16.1346
22218.5
17888.3
575.054
1529.76
38980.3
3577.42
644.405
14933.1
227.583
125724
1744.01
962.615
1390
1115.11
3087.49
1076.54
4986.54
9823.06
973.516
120489
144.68
123.5
688.239
35.1548
8.96502
1686.23
6248.05
1119.91
37887.7
234.352
1005.75
2582.2
12095.2
2570.53
11206.4
1301.14
430.391
1865.01
54.7468
19955.4
402.343
1390.54
129.089
30.5757
2979.99
336.57
23334.6
373760
42.579
452.019
634.008
742.48
769.497
85.0624
17756.1
90.1455
89.311
2076.74
335.011
207.946
2722.53
4172.05
3243.25
52.3112
21009.7
164.5
59449.4
3.39938
1928.59
329.505
7144
10821.8
401.036
431.649
26574.4
58.3595
6582.76
101.713
179971
777.094
4375.89
8.40522
1474.44
915.362
86.011
151240
35615.1
136.538
3086.01
913.669
1351.02
258.175
90.5458
4676.83
288.502
76.3866
216.512
18903.8
353.596
1665.12
1097.21
472.766
736.159
2294.71
1935.09
343.819
266.538
8454.2
6232.42
421.882
21908.7
191.489
686.87
1038.52
1582.79
4208.51
107049
681.718
244.099
369.958
2001.63
4482.53
2287.92
1711.32
23140.2
432.531
1890.07
120281
62.4009
17569.3
201.997
154.477
34.811
1719.98
35.2144
910.219
876.711
2.60483
669.811
870.047
390.649
32.563
3444.71
1099.78
31801
22739.2
617.524
106.969
1139.47
454.242
592.354
2270.41
342.929
109.89
153.362
71.125
708.297
207.641
212.096
6778.56
71170.3
1078.2
2361.26
22.4936
674.758
11530.6
2208.65
114.848
4659.07
80265.1
2822.08
429.402
221.803
27171.7
160.15
47697.4
65.8613
12.8044
6975.35
344.879
213.184
1049.39
171.702
4292.76
1807.94
116160
41.7454
313.146
5964.48
251.307
2207.18
718.096
1980.34
1110.3
4.05344
1354.31
1055.91
12.0464
473.05
382.555
561265
40062.8
270.186
1305.22
37.513
1122.85
234.148
177207
84.2184
273.198
4253.31
316.131
286.294
308.183
2540.74
1199.1
16672.7
247.512
14980
819.11
250617
1362.11
171854
601.635
2959.29
175.777
25.107
5339.95
4.01348
1467.63
143.653
1174.09
231.503
1715.31
15800.1
3432.33
1703.29
798.342
243325
23481.6
335.849
137.315
481.439
153.779
1055.71
464.011
4533.55
3.35978
2788.85
142.029
470.702
712.635
140012
4265.47
205582
8164.14
4.23299
11892.8
268.706
1355.12
2847.54
2089.9
54.0314
18039.9
49113.7
8371.8
11638.3
588.444
432.094
2230.71
159.89
1418.9
116.763
313.697
58.1264
799.618
13331.9
697.312
1319.7
125.191
23.9003
99.3255
12980.6
16454.4
2578.47
283.969
318.638
4.42529
4150.41
14432.9
45.8405
899.152
676.061
1467.2
3122.03
69482.3
93.9184
567.936
13611.3
175128
143.637
1367.73
535.171
1635.19
126.684
1810.67
862.099
449.183
866.742
1353.09
136.586
3734.54
947.899
53.1304
75121.1
1877.11
252.119
453.985
735.936
46.4861
1059.54
13358.2
13.711
24431.2
9793.72
3654.59
112.158
555.243
1606.62
1582.56
83743.5
7268.53
2340.29
196.48
883.425
399.477
65.3893
3048.56
8376.4
1915.75
53.916
465.727
114607
2302.72
1152.76
3496.96
270.871
99.2491
3097.79
21.6313
4240.61
68.2046
2615.21
283.726
64.7645
397.494
114.614
20510.4
324.095
188.989
49.8567
12.717
574.071
6629.89
4388.36
43.7441
11355.3
7594.07
12912.7
4189.35
5932.72
45009
126572
113.329
10992.5
3119.94
9569.96
9609.25
4881.56
2315.54
219.291
495.359
2979.65
2479.36
8420.97
722.065
8090.4
701.176
299.748
11410.4
5342.58
450.548
52.4255
591.971
23.5657
1341.1
91187.4
175.76
376.693
89.3508
637.872
4382.92
42618.9
12490.3
92.0171
1824.41
1075.89
630115
1833.04
14.4867
480.826
134.867
1150.2
105.499
334.648
115.902
900.363
5612.62
9.94324
4196.21
511.053
769.223
219.51
30164.6
80265.1
504.64
176.453
1405.19
547967
255.406
1475.67
385.701
367.244
35131
2963.54
1450.28
6220.82
87.0333
1833.67
209.36
3245.78
13103.7
1886.4
780.443
31.1331
452.293
4147.4
15124.7
88.4584
446.164
3935.72
3365.27
849.74
4626.12
427.582
12395.1
895.997
880.566
1490.33
125.49
196313
1322.31
604.025
10034.2
60.4379
1391.45
140012
4115.04
46562.7
55342.9
88.3587
948.923
35.4566
7156.28
4735.44
2866.68
147.125
87.7914
109.392
12842.6
281.254
184.008
3.18465
2854.14
167.586
534.397
8217.47
321.32
5686.32
44007
27862
71335.9
346.122
2466.62
126.429
829.744
601.729
38330.7
25.4823
1088.47
317.787
4423.76
43411.3
27.69
18.2146
190.982
615.348
2147.78
60.2552
69791
1470.52
23128
1332.93
829.535
1612.92
1105.99
33800.6
7023.69
57.0252
10939.2
87.7942
41676.3
346.183
1598.91
1747.51
10705.7
7514.06
1565.85
218.907
73.8738
12450.5
814.787
395.592
2403.8
82.1479
1354.94
2711.24
4085.52
73.3737
3946.89
13911.8
1883.02
3740.69
9740.25
2064.65
84.7161
857.92
334.565
5026.47
198.389
613.873
138.66
120.966
586.701
2319.62
485.05
2062.4
4378.56
67996.2
32.8774
19.9263
248.809
1055.81
929818
1498.34
420.848
258.583
40.1543
3873.36
290.898
28092
52450.2
185.71
2455.81
304332
628.337
479.681
17311.8
210.732
120.006
1846.8
4419.05
1464.09
43068.3
2964.35
1641.1
8622.28
75.7183
376.699
58.5135
396.515
40303.7
7689.22
3849.95
84.8628
10238.3
1456.4
1515.62
146.852
1393.96
32100.8
2085.35
425.207
50.1219
344.498
100.137
49.8386
9126.62
2133.67
109.55
5.76475
322.935
54.447
311.656
10709.8
459.113
5286.48
155.019
251.513
4970.8
428.845
354.59
2142.99
140.441
612.859
810.125
507.81
8726.62
7590.46
133366
1977.84
1325.77
546.791
2390.58
1260.47
250.039
1808.45
223.544
48.4226
1691.61
647.897
5834.26
1085.95
201.739
1383.21
537.679
5511.84
1863.88
198.705
298.496
662.182
2223.98
569.779
862.589
52.3595
271.164
1463.9
628.682
111.339
23296.2
182.752
767.812
1371.46
2291.14
23964.9
10919
2197.49
7558.3
201.268
298.339
35.0025
407.479
43.1664
189.338
767.246
109.517
24471
747.518
264.206
37990.7
210.434
1909.66
15478.3
160.79
4067.48
939.767
77.9074
798.242
300.052
1466.55
410.288
1354.09
2552.89
1404.94
372.686
77.0479
834.921
398.253
204.469
231.18
4941.64
46.6652
244.75
157.27
49481.7
878.098
565.734
9217.92
155.5
4325.79
182.613
94.0478
5.15086
991.77
2015.33
235727
14745.3
129462
183.869
1294.67
1173.77
114.272
716.017
75.0014
93.5139
148.938
392.69
15.3263
10861.8
334.989
876.417
374.982
220.886
135399
65326.1
229.935
145.571
3548.45
17425.2
193.559
107.845
820.692
182.093
677.243
603.867
13766.7
166.184
1654.77
297762
53.326
898.398
55260.2
2508.85
1673.83
387.709
4846
4524.23
1284.23
2516.32
58522.5
629.381
225180
60.0971
6795.72
384.248
1265.08
544.74
227054
185375
894.433
5725.22
1542.19
3068.73
7017.6
2307.65
12.2672
6509.06
64.4508
395237
13867.6
4650.47
9.47957
39708.3
2493.49
323.703
4485.81
40.3872
3435.38
597.954
52.3707
59.8371
88.1266
1660.72
10631.3
3089.54
41561.1
42.4225
974.713
109.42
846.7
51.5272
72859.4
111.893
9049.99
19211
200.06
9173.59
487.002
34194.6
1931.48
456.15
321.62
2506.65
4711.16
1027.46
237.33
520.612
1683.55
854.917
71.4679
76.9862
3613.16
1522.58
2526.77
8700.61
64.1768
1644.83
159789
109.134
11200.9
44667.8
1744.27
185482
113952
5843.12
105.551
645.98
5348.5
736.629
776.852
250617
6502.42
326.393
140.973
313.412
417.488
144.283
5318.46
257.587
657.017
353.046
6255.54
4257.92
39.5159
1398
825.686
4847.15
916.919
1224.98
2542.24
802.934
3437.64
312.281
151.041
2200.88
2080.33
107.16
86.2963
566.41
171.69
2565.07
214.865
1524.03
1921.74
443.396
33468.1
124.578
3002.84
318.713
24491.6
1420.76
190512
4202.49
279.457
1096.31
198.968
116.139
341.976
442.343
7061.36
2937.43
2537.65
17165.8
3127.49
6534.88
1141.93
191.801
10522.8
837.522
272.98
244.846
511.456
101.566
5129.41
2513.95
1459.08
10044.3
840.934
8077.23
1626.29
74167.2
341.907
374.761
98.7676
480.422
2410.88
150.246
2620.78
350.041
1772.02
194223
116.635
11550.6
12960.5
12505.2
2171.41
273991
14411.3
786.536
1233.4
4365.86
604.759
1300.54
1930.35
126.159
2103.95
326.73
15152.9
62166.5
609.957
46964.3
3924.43
1668.9
35234.9
357.876
284.239
4994.05
9455.26
2016.92
11.9417
138.654
793.127
81.6328
204.586
5194.43
174.021
630.637
231.408
2133.49
7483.64
52.211
509.901
8978.38
247.198
7548.45
12450.2
2813.19
142817
2929.89
1300.45
227054
40051.5
1353.1
6864.04
3248.26
341.719
1127.94
3875.19
29465.1
335.303
1360.09
6751.78
91187.4
143.148
267.606
4842.8
724.906
899.961
1121.47
44.3551
503.706
270.192
24261.2
705652
11992.6
443.346
71.0955
551.35
1497.53
85473.6
415.256
856.121
146.311
9135.18
4632.38
1026.94
138708
10104.4
7027.15
7872.64
1509.2
75.9599
456.878
206.002
46.8445
190.107
1894.33
42.0152
333.755
531.058
2227.85
365.821
2053.08
15.7382
129.896
11961.4
14194.7
2306.63
150.293
198.132
257.079
311.006
5218
43060.2
860.59
14.7162
934.522
175.729
23083.3
109.411
188.445
685.02
11.4451
130.31
407.85
92949.4
153533
1.69669
3254.3
1492.87
404.126
126951
142.359
190.736
392.543
13.1998
2699.24
9501.56
6072.04
127.355
909.395
6864.04
129.08
3344.51
301.977
1381.8
2810.9
2229.92
3695.01
823.153
529.459
2113.11
5100.01
2725.28
20983
103.29
185.367
1877.94
695.781
988.135
202.682
4005.92
71160.3
1325.62
2672.34
876.31
27.7276
343.546
359.712
1950.47
487.784
257.372
55.087
23446
76988.9
12061.2
68691.4
2974.34
993.281
1.92598
897.378
2918.84
42460.2
48716.9
5756.47
43.5902
913.141
87.4834
368.049
210.197
297.026
8286.95
9340.76
361.905
4576.52
224.739
5905.83
23.8669
7088.15
232.54
271.318
270.103
383.701
550.937
65.6405
468.637
29.3519
65321.2
9709.9
4020.58
40.507
3848.89
3797.85
763.604
1640.91
395.004
1128.59
10968.1
522.676
2116.47
22.4993
28949.2
636.436
41251.1
25133
614.572
764.854
4288.88
1447.83
47734.1
993.829
27.6058
16977.1
1308.45
393.383
5687.88
2974.07
457.02
2815.19
1835.87
17.046
12123
300804
4205.48
556.95
16114
231.785
160.109
14228.4
1790.76
143.248
2042.28
81.2684
194438
910.452
66.2986
2049.33
252.147
153.779
120489
330.562
439.218
302.384
394.37
424.298
1350.7
80.9808
536.64
2229.67
558.465
7545.52
3943.59
981.697
14.78
9.29725
10.301
138708
[truncated: 1,726 more rows]

[truncated: 3 more sheets: S3a, S3b, S4b]
